# Supplementary material for: Estrogen-related receptor alpha (ERRα) controls the stemness and cellular energetics of prostate cancer cells via its direct regulation of citrate metabolism and zinc transportation
Source: Cell Death Dis. 2025 Mar 5;16(1):154. doi: 10.1038/s41419-025-07460-z (PMC11882781; doi:10.1038/s41419-025-07460-z)
Supplement: Supplementary file 1 — Supplementary Table S1 [file 41419_2025_7460_MOESM1_ESM.xlsx]

## Sheet: Sheet1
Supplementary Table S1 Sequences of primers and information of antibodies
qPCR	Primer name	Forward sequence (5'-3')	Reverse sequence (5'-3')
	β-actin	ATGGATGATGATATCGCCGCG	CTCCATGTCGTCCCAGTTGGT
	ERRα	GTCCAAAGGGTTCCTCGGAG	GGATGCCACACCATAGTGGTA
	ACO2	CAATCGTCACCTCCTACAACAGG	GTCTCTGGGTTGAACTTGAGGG
	ZIP1	TCAGAGCCTCCAGTGCCTGT	GCAGCAGGTCCAGGAGACAA
	CD24	CTCCTACCCACGCAGATTTATTC	TGGTGGCATTAGTTGGATTTGG
	CD44	CAGCACCATTTCAACCACAC	GTTGCCAAACCACTGTTCCT
	CD133	AAACAGTTTGCCCCCAGGAA	ACAATCCATTCCCTGTGCGT
	CD49f	ATGCACGCGGATCGAGTTT	TTCCTGCTTCGTATTAACATGCT
	SMO	TCTTCTACGTCAATGCGTGCT	CAAGCCTCATGGTGCCATCT
	BMI-1	GCTGCCAATGGCTCTAATGAA	TGCTGGGCATCGTAAGTATCTT
	TBX3	GGACACTGGAAATGGCCGAAGA	GCTGCTTGTTCACTGGAGGACT
	TCF4	GCCTCTTCACAGTAGTGCCATG	GCTGGTTTGGAGGAAGGATAGC
	NANOG	TTTGTGGGCCTGAAGAAAACT	AGGGCTGTCCTGAATAAGCAG
	NES	TTGCCTGCTACCCTTGAGAC	GGGCTCTGATCTCTGCATCTAC
	SCA-1	CAGAACCAGTACGTCCACATTT	GGCGTATTGCATGACGACCT
	Ki67	CAAAGAGAGTGTCTATCAGCCG	ACCAAGTTTTACTACATCTGCCC
	OCT3/4	GACAACAATGAAAATCTTCAGGAGA	CTGGCGCCGGTTACAGAACCA
	SOX2	GCCGAGTGGAAACTTTTGTCG	GGCAGCGTGTACTTATCCTTCT
	KLF4	TATGACCCACACTGCCAGAA	TGGGAACTTGACCA TGA TTG
ChIP-PCR	ACO2	GGGCATCTGGCTCCTTTA	ATGGGTCATTCACCTCTTTC
	ZIP1	AAGACTCACCAGGGTTGTAC	ATCAGTGGAGCCCAGCAT
	Positive control	CCATCCGAGTGGAATTTGAGTCCTAAAG	GAACCGTAGACCCAGTAGCCCCACAGAG
	Negative control	ATGGTTTCTGCCTCTTCC	ACCGACCTTTAGCACATT
DNA Cloning	ERRα CDS	CGCGGATCCATGTCCAGCCAGGTGGTGGG	TCCCCGCGGTCAGTCCATCATGGCCTC
	ACO2 promoter	TAACGAGCTCAGGGAGGCAAATGGTAGT	CCGCTCGAGCCAATGGCTCAGCAAGGT
	ZIP1 promoter	CGGGGTACCTCCCTCATCCCTTTGCTC	CCGCTCGAGCTCTTTCCGCCTTTGTTT
	ACO2 promoter-deletion-fragment1	CTGGCCTAACTGGCCGGTACCCCCTGCTGCCAATAC	CATTTTGTGCACTGACAAAGACCACACGGCGCCTTTAAA
	ACO2 promoter-deletion-fragment2	TCTTTGTCAGTGCACAAAATG	CTTGATATCCTCGAGGCTAGCAGGAAAGCTGACTGTGCC
	ZIP1 promoter-deletion-fragment1	CTGGCCTAACTGGCCGGTACCTCCCTCATCCCTTTGCTC	CTGATTCCTGCATGGTCAGTCCACATCCTGCCCAGAGC
	ZIP1 promoter-deletion-fragment2	ACTGACCATGCAGGAATCAG	CCAGATCTTGATATCCTCGAGCTCTTTCCGCCTTTGTTT
shRNA	shACO2#1	CCGGGCCCGCTACTACAAGAAACATCTCGAGATGTTTCTTGTAGTAGCGGGCTTTTTG	AATTCAAAAAGCCCGCTACTACAAGAAACATCTCGAGATGTTTCTTGTAGTAGCGGGC
	shACO2#2	CCGGCCGGCTGACTACAACAAGATTCTCGAGAATCTTGTTGTAGTCAGCCGGTTTTTG	AATTCAAAAACCGGCTGACTACAACAAGATTCTCGAGAATCTTGTTGTAGTCAGCCGG
	shZIP1#1	CCGGGCAGATCACACTGGCTTACAACTCGAGTTGTAAGCCAGTGTGATCTGCTTTTTG	AATTCAAAAAGCAGATCACACTGGCTTACAACTCGAGTTGTAAGCCAGTGTGATCTGC
	shZIP1#2	CCGGCTCAAGGTCATTCTGCTCCTACTCGAGTAGGAGCAGAATGACCTTGAGTTTTTG	AATTCAAAAACTCAAGGTCATTCTGCTCCTACTCGAGTAGGAGCAGAATGACCTTGAG
	shERRα#1 target sequence	GACCTCTTTGACCGAGAGATT
	shERRα#2 target sequence	GAGAGGAGTATGTTCTACTAA
Western Blotting	ERRa (EPR46Y)	Abcam	ab76228
	β-actin	Santa Cruz	sc-47778
	ZIP1 (F-2)	St John's Laboratory	STJ96312
	ACO2	Cell Signaling Technology	CST6922S
